# Supplementary material for: Prescriptions for the Control of a Clonal Invasive Species Using Demographic Models
Source: Plants (Basel). 2022 Mar 3;11(5):689. doi: 10.3390/plants11050689 (PMC8912375; doi:10.3390/plants11050689)
Supplement: Supplementary file 1 [file plants-11-00689-s001.zip]

Archive with 1 entries (1 files):
- plants-1534582-supplementary.pdf
